# Supplementary material for: Outcomes and Risk Factors in Young Patients with Head-and-Neck Cancer: A Multi-Center Retrospective Analysis
Source: Medicina (Kaunas). 2026 Jul 17;62(7):1383. doi: 10.3390/medicina62071383 (PMC13413820; doi:10.3390/medicina62071383)
Supplement: Supplementary file 1 [file medicina-62-01383-s001.zip › TableS1.xlsx]

## Sheet: HNOyoungDataSet
Sex	Age at diagnosis	Height in cm	Wheight in kg	Wheightloss 6mon after diagnosis	BMIbeiDiagnosestellung	BMIbeiDiagnosestellung_klass	BMInach6Monaten	BMInach6Monaten_klass	BMI_Differenz	Nicotin abuse	NikotinPY	NikotinPY_klass_10PY	Alcohol use	HPV	Tumorlokalisation	Grading	UICC	definitive (RCT)	postop.R©T	komb.RCT	KarnofskyIndexBeforeRCT	NumberOfFractions	LocalRecurrence	NodalRecurrence	SystemicProgression	OS in years	Follow_UP_months
1	37.0376	187	91.2	-2	26.1	3	25.5	3	-0.6	1	20	4	1	negativ	CUP	3	9	1	2	1	90	31	nein	nein	nein	10.078	31
2	38.1492	160	66	-0.5	25.8	3	25.6	3	-0.2	2	0	1	2	k.A.	CUP	3	9	1	2	2	100	33	nein	ja	ja	8.91444	96
2	37.7604	168	60	-4	21.3	2	19.8	2	-1.5	2	0	1	2	negativ	CUP	2	9	1	2	2	90	37	nein	nein	nein	13.7714	69
1	34.9487	999	999	999	999	999	999	999	999	1	30	5	1	positiv	CUP	1	9	1	2	2	90	999	ja	nein	ja	9.56605	111
2	30.3984	999	999	999	999	999	999	999	999	9	999	999	9	k.A.	Glandula submandibularis	3	9	2	1	9	999	999	nein	nein	nein	14.1054	164
1	39.7454	174	106	999	35	4	999	999	999	1	25	4	1	k.A.	Hypopharynx	2	4	2	1	1	70	999	ja	ja	ja	6.28884	74
1	40.6379	999	65	999	999	999	999	999	999	1	30	5	1	k.A.	Hypopharynx	2	4	2	1	2	100	28	nein	nein	nein	1.51129	6
1	40.6188	158	67	999	26.8	3	999	999	999	9	999	999	9	k.A.	Hypopharynx	3	9	2	1	1	999	999	ja	ja	ja	1.49487	17
2	39.4004	158	63	0	25.2	3	25.2	3	0	1	22	4	1	k.A.	Hypopharynx	3	4	1	2	1	999	35	nein	nein	nein	1.50308	17
1	40.1342	166	46	7	16.7	1	19.2	2	2.5	1	30	5	1	negativ	Hypopharynx	2	4	2	1	1	80	33	ja	nein	ja	2.16016	25
1	39.5866	179	60	-4	18.7	2	17.5	1	-1.2	1	20	4	1	negativ	Hypopharynx	3	4	1	2	1	70	33	ja	ja	nein	1.00479	10
2	39.6851	999	60	999	999	999	999	999	999	1	25	4	1	k.A.	Hypopharynx	2	4	1	2	1	100	999	nein	nein	ja	4.76386	56
1	39.373	999	81.9	-2	999	999	999	999	999	1	25	4	1	k.A.	Hypopharynx	2	4	1	2	1	90	33	ja	nein	ja	1.97399	21
1	40.3943	176	62	-1	20	2	19.7	2	-0.3	1	20	4	1	negativ	Hypopharynx	2	5	1	2	1	90	45	ja	ja	nein	0.824093	7
1	40.1232	169	56	0	19.6	2	19.6	2	0	1	30	5	1	negativ	Larynx	2	4	2	1	2	100	30	nein	nein	nein	11.4579	102
2	38.4559	147	41	4.5	19	2	21.1	2	2.1	1	26	4	1	negativ	Larynx	2	3	2	1	2	80	31	ja	nein	ja	4.19986	50
1	40.3176	176	72	-4	23.2	2	22	2	-1.2	1	30	5	1	k.A.	Larynx	2	4	1	2	1	100	38	nein	nein	nein	12.3532	100
1	36.9144	999	72	999	999	999	999	999	999	1	20	4	1	k.A.	Larynx	2	4	2	1	1	80	33	nein	nein	nein	19.0773	128
1	39.9535	168	66	-5	23.4	2	21.6	2	-1.8	1	50	7	2	negativ	Larynx	2	4	1	2	1	90	37	ja	nein	nein	1.09514	12
1	40.6434	181	72	-5	22	2	20.5	2	-1.5	1	50	7	1	negativ	Larynx	2	4	1	2	1	80	39	ja	nein	nein	12.5695	150.9
2	33.963	163	76	-20	28.6	3	21.1	2	-7.5	1	40	6	2	negativ	Mundhöhle	2	4	2	1	1	90	38	nein	nein	nein	12.6817	91
1	35.321	184	92.5	-10	27.3	3	24.4	2	-2.9	2	0	1	2	negativ	Mundhöhle	2	4	2	1	1	90	33	ja	nein	nein	17.5113	196.5
1	38.423	999	999	999	999	999	999	999	999	1	15	3	1	k.A.	Mundhöhle	3	4	2	1	1	999	32	k.A.	k.A.	k.A.	2.02875	5
1	30.8912	999	78	999	999	999	999	999	999	2	0	1	2	k.A.	Mundhöhle	3	4	2	1	1	100	33	nein	nein	nein	0.435318	4
2	38.4476	160	57.5	-10	22.5	2	18.6	2	-3.9	1	30	5	2	k.A.	Mundhöhle	3	3	2	1	1	80	36	nein	nein	ja	1.55784	11
1	37.8152	171	65	-10	22.2	2	18.8	2	-3.4	1	50	7	1	negativ	Mundhöhle	2	4	2	1	2	70	37	nein	nein	nein	1.26762	14
1	33.3333	173	53	-4	17.7	1	16.4	1	-1.3	1	7	2	2	negativ	Mundhöhle	2	4	2	1	2	100	35	nein	nein	nein	1.23477	14
1	35.8193	999	94	999	999	999	999	999	999	2	0	1	2	k.A.	Mundhöhle	2	3	2	1	1	100	34	nein	nein	nein	0.637919	6
1	32.8569	179	77	-9	24	2	21.2	2	-2.8	2	0	1	2	k.A.	Mundhöhle	2	2	2	1	1	100	40	ja	nein	nein	18.4559	199
1	38.2341	175	57.8	-8	18.9	2	16.3	1	-2.6	1	35	5	1	negativ	Mundhöhle	3	5	1	2	1	90	41	nein	nein	nein	1.05955	10
1	39.7728	999	999	999	999	999	999	999	999	9	999	999	9	k.A.	Mundhöhle	2	4	1	2	2	100	999	k.A.	k.A.	k.A.	14.538	13
2	38.256	168	82	999	29.1	3	999	999	999	1	5	2	2	Tumor nicht oral	Nase	3	3	2	1	1	80	30	nein	ja	ja	4.22998	32
1	36.1999	999	999	999	999	999	999	999	999	9	999	999	9	Tumor nicht oral	Nase	3	2	2	1	1	999	36	nein	nein	nein	13.4593	22
1	28.627	182	83	0	25.1	3	25.1	3	0	1	6	2	2	Tumor nicht oral	Nase	2	4	2	1	2	100	68	nein	nein	nein	2.81725	30
2	36.5339	999	50	999	999	999	999	999	999	2	0	1	2	Tumor nicht oral	Nase	3	4	2	1	2	100	999	nein	nein	ja	6.22313	70
1	39.3265	999	130	-27	999	999	999	999	999	2	0	1	2	k.A.	Nasopharynx	3	4	2	1	1	70	39	nein	nein	nein	12.5038	68
1	39.8877	999	999	999	999	999	999	999	999	1	20	4	2	k.A.	Nasopharynx	3	4	2	1	1	100	42	nein	nein	nein	10.0151	46
2	37.744	158	59	-14	23.6	2	18	1	-5.6	2	0	1	2	negativ	NNH	2	4	2	1	1	90	28	nein	nein	nein	12.9911	113
1	40.8706	999	78	-2	999	999	999	999	999	2	0	1	2	positiv	NNH	2	1	2	1	2	100	29	ja	nein	ja	11.447	110
1	39.0883	999	999	999	999	999	999	999	999	1	25	4	1	k.A.	NNH	2	4	1	2	1	999	31	nein	nein	nein	0.468172	3
1	27.2553	162	57	-10	21.7	2	17.9	1	-3.8	1	2	2	2	negativ	Oropharynx	3	5	1	2	1	90	19	nein	nein	nein	0.303901	3
1	36.4025	176	64	-10	20.7	2	17.4	1	-3.3	1	33	5	1	negativ	Oropharynx	2	3	2	1	2	70	18	nein	nein	nein	0.334018	2
1	38.1109	999	64	-10	999	999	999	999	999	1	45	6	1	k.A.	Oropharynx	3	5	2	1	1	100	999	k.A.	k.A.	k.A.	8.1807	3
1	39.3347	178	63	0	19.9	2	19.9	2	0	1	25	4	1	k.A.	Oropharynx	2	5	1	2	1	80	30	nein	nein	nein	0.824093	9
2	38.0698	163	53	-3	19.9	2	18.8	2	-1.1	2	0	1	2	k.A.	Oropharynx	2	4	2	1	1	80	28	ja	nein	ja	1.9822	18
1	38.3053	173	54	999	18	1	999	999	999	1	23	4	2	negativ	Oropharynx	2	2	2	1	2	90	33	nein	nein	nein	11.781	22
1	37.8809	182	78	5	23.5	2	25.1	3	1.6	1	15	3	2	negativ	Oropharynx	2	3	2	1	2	100	30	nein	nein	nein	8.51472	102
1	37.6838	178	64	-6	20.2	2	18.3	1	-1.9	1	40	6	1	negativ	Oropharynx	2	2	2	1	2	90	30	nein	nein	ja	10.8392	129
1	40.4079	171	76	-8	26	3	23.3	2	-2.7	1	40	6	1	k.A.	Oropharynx	2	4	2	1	1	90	36	nein	nein	nein	5.36619	61
1	40.6489	185	79	-14	23.1	2	19	2	-4.1	2	0	1	2	positiv	Oropharynx	3	4	2	1	1	90	33	nein	nein	nein	6.0178	61
1	28.2902	189	76	-16	21.3	2	16.8	1	-4.5	2	0	1	2	negativ	Oropharynx	2	3	2	1	2	90	31	nein	nein	nein	10.8501	56
1	39.7454	173	93	-13	31.1	4	26.7	3	-4.4	1	20	4	1	negativ	Oropharynx	3	4	2	1	1	90	102	nein	nein	ja	0.752909	8
1	38.2149	168	50	-4	17.7	1	16.3	1	-1.4	2	0	1	2	k.A.	Oropharynx	2	3	1	2	1	100	31	ja	nein	ja	2.5681	30
1	35.8084	177	93	-15	29.7	3	24.9	2	-4.8	1	15	3	2	positiv	Oropharynx	3	4	2	1	1	100	32	nein	nein	nein	1.68925	7
1	39.8412	173	55	-5	18.4	1	16.7	1	-1.7	1	25	4	1	negativ	Oropharynx	2	4	2	1	2	999	33	ja	nein	nein	1.97673	18
2	39.2252	174	84	-14	27.7	3	23.1	2	-4.6	1	24	4	1	negativ	Oropharynx	2	4	2	1	1	80	37	nein	nein	nein	1.04038	11
1	33.7248	180	100	-8	30.9	4	28.4	3	-2.5	1	12	3	2	positiv	Oropharynx	3	4	1	2	1	100	39	nein	nein	nein	3.40589	4
1	36.6927	178	65.5	0	20.7	2	20.7	2	0	1	25	4	1	negativ	Oropharynx	3	4	1	2	1	999	29	nein	nein	nein	0.783025	8
2	27.8905	999	105	-12.5	999	999	999	999	999	2	0	1	2	negativ	Oropharynx	2	4	1	2	1	100	999	ja	nein	nein	11.4579	56
1	38.6037	179	77	-8	24	2	21.5	2	-2.5	1	45	6	1	k.A.	Oropharynx	2	4	1	2	1	90	35	nein	nein	ja	1.14442	12
2	38.7269	168	67.5	-19.5	23.9	2	17	1	-6.9	1	25	4	1	k.A.	Oropharynx	2	4	1	2	1	90	40	nein	nein	nein	12	66
2	40.8296	999	999	999	999	999	999	999	999	2	0	1	2	k.A.	Oropharynx	3	3	2	1	1	999	999	k.A.	k.A.	k.A.	11.6742	3
2	29.1691	165	83	-7	30.5	4	27.9	3	-2.6	1	12	3	2	negativ	Oropharynx	2	4	1	2	1	100	45	nein	nein	nein	0.971937	11
1	37.7769	173	83	-9	27.7	3	24.7	2	-3	1	2.5	2	2	positiv	Oropharynx	2	4	1	2	1	100	44	ja	nein	nein	1.36071	15
1	40.3012	999	69.5	-11.5	999	999	999	999	999	1	30	5	1	k.A.	Oropharynx	2	4	1	2	1	90	999	nein	nein	nein	1.50856	13
1	40.2437	999	60	999	999	999	999	999	999	9	999	999	9	k.A.	Oropharynx	3	4	2	1	1	999	999	k.A.	k.A.	k.A.	0.235455	2
2	36.2464	158	41	999	16.4	1	17.4	1	1	2	0	1	2	negativ	CUP	3	9	2	1	2	80	30	nein	nein	nein	0.793977	9
2	33.2019	168	76	-1	26.9	3	26.6	3	-0.3	2	0	1	2	k.A.	Glandula Parotis	9	4	2	1	2	90	35	nein	nein	ja	9.00479	103
1	35.3402	180	110	999	33.9	4	999	999	999	2	0	1	2	k.A.	Mundhöhle	9	4	1	2	2	80	39	nein	nein	nein	0.416153	4
1	40.0301	185	88	-8	25.7	3	23.4	2	-2.3	1	2	2	1	negativ	Mundhöhle	3	4	2	1	1	90	37	ja	nein	ja	1.18275	13
1	37.9986	185	78	-1	22.8	2	22.5	2	-0.3	1	40	6	1	negativ	Mundhöhle	2	4	2	1	2	90	33	nein	nein	nein	6.1191	73
1	35.7618	185	130	999	38	4	999	999	999	1	20	4	2	negativ	Mundhöhle	3	4	2	1	1	90	36	nein	nein	nein	3.87406	35
2	40.6626	164	51	999	19	2	999	999	999	1	15	3	2	k.A	Mundhöhle	1	4	2	1	2	70	8	nein	nein	nein	3.08008	36
2	39.3703	166	57	-4	20.7	2	999	999	999	1	999	999	9	k.A.	Mundhöhle	1	4	2	1	2	999	33	nein	nein	nein	2.41478	28
2	36.4736	160	115	999	44.9	4	999	999	999	2	0	1	9	k.A.	Mundhöhle	1	5	1	3	1	70	36	k.A.	k.A	k.A.	0.232717	2
1	29.7851	190	109	-22	30.2	4	24.1	2	-6.1	2	0	1	2	negativ	Mundhöhle	2	4	2	1	2	90	32	ja	nein	nein	0.867899	9
1	34.8994	176	83	999	26.8	3	999	999	999	1	15	3	2	k.A	Mundhöhle	2	4	1	3	1	999	27	nein	k.A.	nein	0.342231	3
1	33.6318	181	80	-16	24.4	2	19.5	2	-4.9	1	5	2	1	k.A.	Mundhöhle	3	2	2	1	2	999	30	nein	nein	nein	3.58385	43
1	38.9979	169	88	7	30.8	4	33.3	4	2.5	1	999	999	1	nicht oral	Nase	9	4	1	2	1	90	35	nein	nein	nein	0.780287	9
2	18.5626	165	47	8	17.3	1	20.2	2	3	2	0	1	2	nicht oral	Nasopharynx	9	4	1	2	1	90	33	nein	nein	nein	5.78508	69
1	39.1047	180	93	-17	28.7	3	23.5	2	-5.2	1	30	5	9	nicht oral	Nasopharynx	9	4	1	2	1	90	39	k.A	k.A	k.A	0.514716	6
2	39.0609	174	50	999	16.5	1	999	999	999	9	999	999	9	negativ	Nasopharynx	3	6	1	2	2	70	33	k.A.	k.A.	k.A.	0.372348	2
1	22.5982	180	69	999	21.3	2	999	999	999	1	999	999	2	nich oral	Nasopharynx	3	4	1	3	1	60	39	nein	nein	nein	1.44832	17
1	40.3696	182	76	-5	22.9	2	21.4	2	-1.5	2	0	1	2	negativ	Nasopharynx	2	4	1	2	1	90	40	nein	nein	nein	5.44011	65.2
1	38.4531	174	90	-10	29.7	3	26.4	3	-3.3	1	5	2	2	nicht oral	Nasopharynx	3	3	1	2	1	70	40	nein	nein	nein	5.63176	67
1	38.1164	176	71	-4	22.9	2	21.6	2	-1.3	1	10	3	2	positiv	Oropharynx	2	4	2	1	1	999	39	nein	nein	nein	6.18754	74
1	40.8789	185	999	999	999	999	25.1	3	999	1	20	4	9	positiv	Oropharynx	9	4	2	1	1	70	31	k.A.	k.A	k.A.	1.28405	10
1	40.9637	170	74	-4	25.6	3	24.2	2	-1.4	1	25	4	1	negativ	Oropharynx	2	1	2	1	2	90	30	nein	nein	nein	7.58111	87
